# Supplementary material for: Development and validation of a hypoxia-stemness-based prognostic signature in pancreatic adenocarcinoma
Source: Front Pharmacol. 2022 Jul 21;13:939542. doi: 10.3389/fphar.2022.939542 (PMC9350896; doi:10.3389/fphar.2022.939542)
Supplement: Supplementary file 1 [file Table2.XLSX]

## Sheet: mRNAsi-hypoxia-p-cor-0.05-0.4
Hypoxia gene	mRNAsi	P value	Cor
SLC25A1	mRNAsi	0	-0.830531
ILVBL	mRNAsi	1.33e-15	-0.774343
MIF	mRNAsi	2.22e-15	-0.770651
ANKZF1	mRNAsi	1.27e-11	-0.699853
ENO3	mRNAsi	9.04e-10	-0.657831
EFNA1	mRNAsi	1.57e-06	-0.56693
PFKL	mRNAsi	1.27e-05	-0.535579
PRDX5	mRNAsi	3.42e-05	-0.519431
SELENBP1	mRNAsi	4.52e-05	-0.514741
INHA	mRNAsi	5.65e-05	-0.51092
BCAN	mRNAsi	7.58e-05	-0.505808
GALK1	mRNAsi	0.000163443	-0.491957
IDS.1	mRNAsi	0.00022466	-0.486013
FAM162A	mRNAsi	0.000613056	-0.466338
SLC37A4	mRNAsi	0.00148855	-0.44762
EFNA3	mRNAsi	0.0021913	-0.439005
HOXB9	mRNAsi	0.0048143	-0.420473
TPD52	mRNAsi	0.00540999	-0.417599
DDIT3	mRNAsi	0.00661898	-0.412547
IER3	mRNAsi	0.0069449	-0.411326
B3GALT6	mRNAsi	0.0102331	-0.401239
JMJD6	mRNAsi	0.010701	-0.400047
AK4	mRNAsi	0.0101427	0.401475
IRS2	mRNAsi	0.00934892	0.403631
P4HA2	mRNAsi	0.00916522	0.404153
PRKCA	mRNAsi	0.0087099	0.405488
PYGM	mRNAsi	0.00853492	0.406017
PGF	mRNAsi	0.00852897	0.406035
PNRC1	mRNAsi	0.00638867	0.413442
AMPD3	mRNAsi	0.00617183	0.414311
MT2A	mRNAsi	0.00538102	0.417732
VLDLR	mRNAsi	0.00508453	0.419132
CITED2	mRNAsi	0.00376936	0.426388
TPBG	mRNAsi	0.00299572	0.431812
PDK3	mRNAsi	0.00298624	0.431886
HK1	mRNAsi	0.00274443	0.433849
HSPA5	mRNAsi	0.00233058	0.437604
SAP30	mRNAsi	0.00229672	0.437938
CDKN1B	mRNAsi	0.000928768	0.457743
PIM1	mRNAsi	0.00078356	0.461296
SIAH2	mRNAsi	0.000650028	0.465144
PGM1	mRNAsi	0.000400353	0.474869
DUSP1	mRNAsi	0.00024826	0.484119
MXI1	mRNAsi	0.000158915	0.492476
GPC3	mRNAsi	0.000132959	0.495746
PGK1	mRNAsi	0.000120531	0.497529
ENO1	mRNAsi	0.000118972	0.497764
IL6	mRNAsi	7.34e-05	0.506374
HDLBP	mRNAsi	6.42e-05	0.508698
GPC4	mRNAsi	5.47e-05	0.511474
TES	mRNAsi	5.41e-05	0.511666
CXCR4	mRNAsi	4.95e-05	0.513182
LDHA	mRNAsi	3.97e-05	0.516944
PAM	mRNAsi	3.54e-05	0.51886
IDS	mRNAsi	1.93e-05	0.528844
KLF6	mRNAsi	1.93e-05	0.528864
MAP3K1	mRNAsi	1.73e-05	0.530663
PPP1R3C	mRNAsi	7.53e-06	0.54371
ZNF292	mRNAsi	7.22e-06	0.544369
TIPARP	mRNAsi	5.62e-06	0.548182
SDC3	mRNAsi	4.16e-06	0.552706
IGFBP3	mRNAsi	1.79e-06	0.565024
CCNG2	mRNAsi	8.04e-07	0.576262
P4HA1	mRNAsi	6.83e-07	0.578493
NFIL3	mRNAsi	6.49e-07	0.579186
FOSL2	mRNAsi	5.52e-07	0.581395
BGN	mRNAsi	4.47e-07	0.584234
CSRP2	mRNAsi	4.08e-07	0.585456
BCL2	mRNAsi	1.3e-07	0.600385
HMOX1	mRNAsi	8.96e-08	0.605056
TNFAIP3	mRNAsi	7.4e-08	0.607447
RRAGD	mRNAsi	7.03e-08	0.608084
SLC2A5	mRNAsi	5.52e-08	0.611076
NDST1	mRNAsi	1.44e-08	0.627176
ACKR3	mRNAsi	1.35e-08	0.627916
MYH9	mRNAsi	8.21e-09	0.633622
TGFBI	mRNAsi	6.32e-09	0.636606
ATP7A	mRNAsi	3.76e-09	0.642416
EXT1	mRNAsi	2.15e-09	0.64853
SLC2A3	mRNAsi	1.71e-09	0.651034
TMEM45A	mRNAsi	1.07e-09	0.656071
PGM2	mRNAsi	6.09e-10	0.661968
STC1	mRNAsi	3.32e-10	0.668224
SRPX	mRNAsi	2.63e-10	0.670582
TGM2	mRNAsi	8.03e-11	0.682384
EGFR	mRNAsi	7.86e-11	0.682599
SDC2	mRNAsi	6.8e-11	0.684
PLIN2	mRNAsi	6.53e-11	0.684389
SLC6A6	mRNAsi	4.22e-11	0.688589
FOXO3	mRNAsi	1.25e-11	0.699989
KLHL24	mRNAsi	6.23e-12	0.706352
SERPINE1	mRNAsi	9.57e-13	0.722814
LXN	mRNAsi	3.02e-13	0.732528
BNIP3L	mRNAsi	1.55e-13	0.737991
KLF7	mRNAsi	1.01e-13	0.741431
COL5A1	mRNAsi	7.95e-14	0.743371
CAV1	mRNAsi	9.1e-15	0.760132
CHST3	mRNAsi	8.88e-15	0.760417
TGFB3	mRNAsi	3.11e-15	0.768107
GBE1	mRNAsi	2e-15	0.771296
RORA	mRNAsi	6.66e-16	0.780046
ETS1	mRNAsi	4.44e-16	0.783429
UGP2	mRNAsi	2.22e-16	0.785364
RBPJ	mRNAsi	2.22e-16	0.787417
DCN	mRNAsi	0	0.816402
AKAP12	mRNAsi	0	0.846354
NR3C1	mRNAsi	0	0.890342
LOX	mRNAsi	0	0.928462
