# Supplementary material for: Development and validation of a hypoxia-stemness-based prognostic signature in pancreatic adenocarcinoma
Source: Front Pharmacol. 2022 Jul 21;13:939542. doi: 10.3389/fphar.2022.939542 (PMC9350896; doi:10.3389/fphar.2022.939542)
Supplement: Supplementary file 2 [file Table3.XLSX]

## Sheet: unicox-infor-sig
Symbol	coef	exp(coef)	se(coef)	z	P value
SIAH2	1.25	3.5	0.29	4.32	1.6e-05
LDHA	0.66	1.94	0.164	4.03	5.6e-05
TES	0.775	2.17	0.193	4.01	6.1e-05
TGFBI	0.346	1.41	0.0954	3.63	0.00029
PGM1	0.902	2.46	0.263	3.43	0.00061
KLF6	0.549	1.73	0.161	3.42	0.00063
TGM2	0.286	1.33	0.0858	3.33	0.00087
GPC4	0.558	1.75	0.169	3.31	0.00092
TIPARP	0.557	1.75	0.175	3.19	0.0014
LOX	0.327	1.39	0.103	3.18	0.0015
FOSL2	0.503	1.65	0.161	3.12	0.0018
EXT1	0.719	2.05	0.24	3	0.0027
CITED2	-0.447	0.64	0.151	-2.96	0.0031
CAV1	0.295	1.34	0.101	2.9	0.0037
IDS	-1.05	0.349	0.365	-2.88	0.004
AK4	0.347	1.42	0.121	2.87	0.0041
ENO1	0.469	1.6	0.167	2.81	0.0049
EGFR	0.352	1.42	0.126	2.81	0.005
UGP2	0.853	2.35	0.311	2.75	0.006
IER3	0.247	1.28	0.0905	2.73	0.0063
NDST1	-0.48	0.619	0.184	-2.61	0.009
P4HA1	0.306	1.36	0.118	2.61	0.0091
ILVBL	-0.594	0.552	0.228	-2.61	0.0092
TPBG	0.436	1.55	0.168	2.6	0.0092
MYH9	0.473	1.61	0.182	2.6	0.0094
HDLBP	0.713	2.04	0.275	2.59	0.0095
COL5A1	0.225	1.25	0.0876	2.57	0.01
PGM2	0.572	1.77	0.223	2.56	0.01
IDS	-0.347	0.707	0.138	-2.52	0.012
ENO3	-0.776	0.46	0.313	-2.48	0.013
IGFBP3	0.224	1.25	0.0903	2.48	0.013
JMJD6	-0.68	0.506	0.277	-2.45	0.014
VLDLR	-0.47	0.625	0.192	-2.45	0.014
HK1	0.42	1.52	0.177	2.37	0.018
ACKR3	0.296	1.34	0.126	2.34	0.019
SERPINE1	0.193	1.21	0.0825	2.33	0.02
CHST3	0.367	1.44	0.16	2.3	0.022
ANKZF1	-0.438	0.646	0.199	-2.2	0.028
CCNG2	0.438	1.55	0.2	2.19	0.029
PAM	-0.252	0.777	0.117	-2.16	0.031
SLC2A3	0.218	1.24	0.103	2.13	0.033
MT2A	0.204	1.23	0.0979	2.09	0.037
PDK3	-0.481	0.618	0.237	-2.03	0.042
PGK1	0.333	1.39	0.166	2.01	0.044
KLF7	0.4	1.49	0.203	1.97	0.049
